# Supplementary material for: Evaluation of the Dose of African Swine Fever Virus Required to Establish Infection in Pigs Following Oral Uptake
Source: Pathogens. 2025 Jan 27;14(2):119. doi: 10.3390/pathogens14020119 (PMC11857857; doi:10.3390/pathogens14020119)
Supplement: Supplementary file 1 [file pathogens-14-00119-s001.zip]

Archive with 3 entries (2 files):
- pathogens-3391705-supplementary/
- pathogens-3391705-supplementary/pathogens-3391705 - supplementary - summary data from pigs.xlsx
- pathogens-3391705-supplementary/pathogens-3391705-supplementary - raw data from pigs.xlsx
