# Supplementary material for: Evaluation of the Dose of African Swine Fever Virus Required to Establish Infection in Pigs Following Oral Uptake
Source: Pathogens. 2025 Jan 27;14(2):119. doi: 10.3390/pathogens14020119 (PMC11857857; doi:10.3390/pathogens14020119)
Supplement: Supplementary file 1 [file pathogens-14-00119-s001.zip › pathogens-3391705-supplementary/pathogens-3391705 - supplementary - summary data from pigs.xlsx]

## Sheet: Summary of data from pigs
Pig ID	Group	Treatment	First day with detection of high fever after first inoculation (rectal temperature above 41oC)	First day with detection of virus in EDTA-blood using qPCR	First day with detection of virus in nose swabs using qPCR	First day of detection of virus in mouth swabs using qPCR	Detection of infectious virus in nose swabs using virus isolation	Day of euthanasia/found dead*	Antibody detection in serum from euthanasia using ELISA/IPT
51	1	Oral (low dose)	Not detected	Not detected	Not detected	11	Not done	34	-/-
52	1	Oral (low dose)	Not detected	Not detected	Not detected	Not detected	Not done	34	-/-
53	1	Oral (low dose)	Not detected	Not detected	Not detected	Not detected	Not done	34	-/-
54	1	Oral (low dose)	Not detected	Not detected	Not detected	Not detected	Not done	34	-/-
55	1	Oral (low dose)	Not detected	Not detected	Not detected	Not detected	Not done	34	-/-
56	1	Oral (low dose)	9	Not detected	Not detected	7	Not done	13	-/-
57	2	Oral (medium dose)	Not detected	Not detected	Not detected	Not detected	Not done	34	-/-
58	2	Oral (medium dose)	Not detected	Not detected	Not detected	Not detected	Not done	34	-/-
59	2	Oral (medium dose)	Not detected	Not detected	Not detected	4	Not done	34	-/-
60	2	Oral (medium dose)	Not detected	Not detected	Not detected	Not detected	Not done	34	-/-
61	2	Oral (medium dose)	Not detected	Not detected	7	Not detected	Not done	34	-/-
62	2	Oral (medium dose)	Not detected	Not detected	Not detected	4	Not done	34	-/-
63	3	Oral (high dose)	5	4	7	4	+	7	-/-
64	3	Oral (high dose)	4	4	7	4	+	7	-/-
65	3	Oral (high dose)	Not detected	Not detected	7	7	Not done	34	-/-
66	3	Oral (high dose)	10	11	7	7	+	11	-/-
67	3	Oral (high dose)	Not detected	Not detected	7	7	Not done	34	-/-
68	3	Oral (high dose)	Not detected	Not detected	7	7	Not done	34	-/-
69	4	Intranasal (low dose)	5	4	7	7	+	7	-/-
70	4	Intranasal (low dose)	5	4	4	4	+	7	-/-
71	4	Intranasal (low dose)	6	4	7	4	+	7	-/-
72	4	Intranasal (low dose)	4	4	4	4	+	6*	-/-
73	4	Intranasal (low dose)	4	4	7	7	+	7	-/-
74	4	Intranasal (low dose)	5	4	4	4	+	7*	-/-
"EDTA-blood" = EDTA stabilized blood, "qPCR" = quantitative polymerase chain reaction, "ELISA" = enzyme-linked immunosorbent assay, "IPT" = immunoperoxidase test
"+" indicates a positive result, "-" indicates a negative result, "*" indicates that the pig was found dead
