# Supplementary material for: Evaluation of the Dose of African Swine Fever Virus Required to Establish Infection in Pigs Following Oral Uptake
Source: Pathogens. 2025 Jan 27;14(2):119. doi: 10.3390/pathogens14020119 (PMC11857857; doi:10.3390/pathogens14020119)
Supplement: Supplementary file 1 [file pathogens-14-00119-s001.zip › pathogens-3391705-supplementary/pathogens-3391705-supplementary - raw data from pigs.xlsx]

## Sheet: Group 1
Pig ID	Group	Treatment	Day	Rectal temperature (1oC)	Marked clinical signs*	Cq value EDTA-blood (FAM threshold 200)	Genome copy numbers in EDTA-blood (log10 genome copies/mL)	Cq value in nasal swab (FAM threshold 200)	Genome copy numbers in nasal swab (log10 genome copies/mL)	Cq value in oral swab (FAM threshold 200)	Genome copy numbers in oral swab (log10 genome copies/mL)
51	1	Oral (low dose)	0 (before first feeding)	39.88	No	No Cq	-	No Cq	-	No Cq	-
52				39.98	No	No Cq	-	No Cq	-	No Cq	-
53				39.78	No	No Cq	-	No Cq	-	No Cq	-
54				39.75	No	No Cq	-	No Cq	-	No Cq	-
55				40.28	No	No Cq	-	No Cq	-	No Cq	-
56				40.25	No	No Cq	-	No Cq	-	No Cq	-
51			1	39.9	No	No sampling		No sampling		No sampling
52				39.8	No	No sampling		No sampling		No sampling
53				39.79	No	No sampling		No sampling		No sampling
54				39.65	No	No sampling		No sampling		No sampling
55				40.1	No	No sampling		No sampling		No sampling
56				39.73	No	No sampling		No sampling		No sampling
51			2	39.78	No	No sampling		No sampling		No sampling
52				39.6	No	No sampling		No sampling		No sampling
53				39.71	No	No sampling		No sampling		No sampling
54				39.79	No	No sampling		No sampling		No sampling
55				39.92	No	No sampling		No sampling		No sampling
56				39.87	No	No sampling		No sampling		No sampling
51			3	40.1	No	No sampling		No sampling		No sampling
52				40.03	No	No sampling		No sampling		No sampling
53				39.79	No	No sampling		No sampling		No sampling
54				40.5	No	No sampling		No sampling		No sampling
55				40	No	No sampling		No sampling		No sampling
56				40.1	No	No sampling		No sampling		No sampling
51			4	39.79	No	Not tested		No Cq	-	No Cq	-
52				39.83	No	Not tested		No Cq	-	No Cq	-
53				39.78	No	Not tested		No Cq	-	No Cq	-
54				39.96	No	Not tested		No Cq	-	No Cq	-
55				40.38	No	Not tested		No Cq	-	No Cq	-
56				39.96	No	Not tested		No Cq	-	No Cq	-
51			5	39.74	No	No sampling		No sampling		No sampling
52				40.47	No	No sampling		No sampling		No sampling
53				39.78	No	No sampling		No sampling		No sampling
54				39.72	No	No sampling		No sampling		No sampling
55				39.8	No	No sampling		No sampling		No sampling
56				39.96	No	No sampling		No sampling		No sampling
51			6	39.6	No	No sampling		No sampling		No sampling
52				39.73	No	No sampling		No sampling		No sampling
53				39.54	No	No sampling		No sampling		No sampling
54				39.94	No	No sampling		No sampling		No sampling
55				39.78	No	No sampling		No sampling		No sampling
56				39.77	No	No sampling		No sampling		No sampling
51			7	39.6	No	Not tested		No Cq	-	No Cq	-
52				39.92	No	Not tested		No Cq	-	No Cq	-
53				39.72	No	Not tested		No Cq	-	No Cq	-
54				39.58	No	Not tested		No Cq	-	No Cq	-
55				39.83	No	Not tested		No Cq	-	No Cq	-
56				39.96	No	Not tested		No Cq	-	41.1	3.8
51			8	39.85	No	No sampling		No sampling		No sampling
52				40.42	No	No sampling		No sampling		No sampling
53				39.88	No	No sampling		No sampling		No sampling
54				39.85	No	No sampling		No sampling		No sampling
55				39.88	No	No sampling		No sampling		No sampling
56				40.95	No	No sampling		No sampling		No sampling
51			9	39.96	No	No sampling		No sampling		No sampling
52				39.94	No	No sampling		No sampling		No sampling
53				39.8	No	No sampling		No sampling		No sampling
54				40	No	No sampling		No sampling		No sampling
55				40.05	No	No sampling		No sampling		No sampling
56				41.1	No	No sampling		No sampling		No sampling
51			10	39.77	No	No sampling		No sampling		No sampling
52				39.96	No	No sampling		No sampling		No sampling
53				39.75	No	No sampling		No sampling		No sampling
54				40.03	No	No sampling		No sampling		No sampling
55				39.79	No	No sampling		No sampling		No sampling
56				41.18	No	No sampling		No sampling		No sampling
51			11	39.94	No	Not tested		No Cq	-	40.2	4.0
52				39.94	No	Not tested		No Cq	-	No Cq	-
53				39.79	No	Not tested		No Cq	-	No Cq	-
54				40.2	No	Not tested		No Cq	-	No Cq	-
55				39.9	No	Not tested		No Cq	-	No Cq	-
56				40.3	No	No Cq	-	No Cq	-	No Cq	-
51			12	40.01	No	No sampling		No sampling		No sampling
52				40.14	No	No sampling		No sampling		No sampling
53				39.77	No	No sampling		No sampling		No sampling
54				39.74	No	No sampling		No sampling		No sampling
55				40.05	No	No sampling		No sampling		No sampling
51			13	39.7	No	No sampling		No sampling		No sampling
52				40.28	No	No sampling		No sampling		No sampling
53				39.9	No	No sampling		No sampling		No sampling
54				39.78	No	No sampling		No sampling		No sampling
55				40.12	No	No sampling		No sampling		No sampling
51			14	40.23	No	No Cq	-	No Cq	-	No Cq	-
52				40.03	No	No Cq	-	No Cq	-	No Cq	-
53				39.96	No	No Cq	-	No Cq	-	No Cq	-
54				39.9	No	No Cq	-	No Cq	-	No Cq	-
55				40.18	No	No Cq	-	No Cq	-	No Cq	-
51			15	40.25	No	No sampling		No sampling		No sampling
52				40.05	No	No sampling		No sampling		No sampling
53				39.54	No	No sampling		No sampling		No sampling
54				39.79	No	No sampling		No sampling		No sampling
55				39.8	No	No sampling		No sampling		No sampling
51			16	40.53	No	No sampling		No sampling		No sampling
52				40.34	No	No sampling		No sampling		No sampling
53				39.74	No	No sampling		No sampling		No sampling
54				39.88	No	No sampling		No sampling		No sampling
55				39.94	No	No sampling		No sampling		No sampling
51			17	39.85	No	No sampling		No sampling		No sampling
52				40.03	No	No sampling		No sampling		No sampling
53				39.79	No	No sampling		No sampling		No sampling
54				39.94	No	No sampling		No sampling		No sampling
55				39.96	No	No sampling		No sampling		No sampling
51			18	39.52	No	Not tested		No Cq	-	No Cq	-
52				40.21	No	Not tested		No Cq	-	No Cq	-
53				39.92	No	Not tested		No Cq	-	No Cq	-
54				39.96	No	Not tested		No Cq	-	No Cq	-
55				39.85	No	Not tested		No Cq	-	No Cq	-
51			19	39.79	No	No sampling		No sampling		No sampling
52				39.94	No	No sampling		No sampling		No sampling
53				39.8	No	No sampling		No sampling		No sampling
54				39.98	No	No sampling		No sampling		No sampling
55				39.72	No	No sampling		No sampling		No sampling
51			20	39.38	No	No sampling		No sampling		No sampling
52				40.23	No	No sampling		No sampling		No sampling
53				39.8	No	No sampling		No sampling		No sampling
54				40.23	No	No sampling		No sampling		No sampling
55				39.58	No	No sampling		No sampling		No sampling
51			21	39.56	No	No Cq	-	No Cq	-	No Cq	-
52				39.77	No	No Cq	-	No Cq	-	No Cq	-
53				39.8	No	No Cq	-	No Cq	-	No Cq	-
54				40.18	No	No Cq	-	No Cq	-	No Cq	-
55				39.65	No	No Cq	-	No Cq	-	No Cq	-
51			22	39.49	No	No sampling		No sampling		No sampling
52				39.25	No	No sampling		No sampling		No sampling
53				39.56	No	No sampling		No sampling		No sampling
54				39.63	No	No sampling		No sampling		No sampling
55				40.06	No	No sampling		No sampling		No sampling
51			23	39.52	No	No sampling		No sampling		No sampling
52				39.15	No	No sampling		No sampling		No sampling
53				39.3	No	No sampling		No sampling		No sampling
54				39.75	No	No sampling		No sampling		No sampling
55				39.65	No	No sampling		No sampling		No sampling
51			24	39.58	No	No sampling		No sampling		No sampling
52				39.15	No	No sampling		No sampling		No sampling
53				39.7	No	No sampling		No sampling		No sampling
54				39.7	No	No sampling		No sampling		No sampling
55				39.8	No	No sampling		No sampling		No sampling
51			25	39.74	No	No sampling		No sampling		No sampling
52				39.56	No	No sampling		No sampling		No sampling
53				39.79	No	No sampling		No sampling		No sampling
54				40.08	No	No sampling		No sampling		No sampling
55				39.79	No	No sampling		No sampling		No sampling
51			26	39.58	No	No sampling		No sampling		No sampling
52				39.56	No	No sampling		No sampling		No sampling
53				39.77	No	No sampling		No sampling		No sampling
54				39.83	No	No sampling		No sampling		No sampling
55				39.73	No	No sampling		No sampling		No sampling
51			27	39.74	No	No sampling		No sampling		No sampling
52				39.4	No	No sampling		No sampling		No sampling
53				39.75	No	No sampling		No sampling		No sampling
54				39.4	No	No sampling		No sampling		No sampling
55				39.72	No	No sampling		No sampling		No sampling
51			28	39.7	No	No Cq	-	Not tested		Not tested
52				39.43	No	No Cq	-	Not tested		Not tested
53				39.52	No	No Cq	-	Not tested		Not tested
54				39.88	No	No Cq	-	Not tested		Not tested
55				39.7	No	No Cq	-	Not tested		Not tested
51			29	39.58	No	No sampling		No sampling		No sampling
52				39.19	No	No sampling		No sampling		No sampling
53				39.5	No	No sampling		No sampling		No sampling
54				39.54	No	No sampling		No sampling		No sampling
55				39.52	No	No sampling		No sampling		No sampling
51			30	39.8	No	No sampling		No sampling		No sampling
52				39.58	No	No sampling		No sampling		No sampling
53				39.43	No	No sampling		No sampling		No sampling
54				39.4	No	No sampling		No sampling		No sampling
55				39.41	No	No sampling		No sampling		No sampling
51			31	39.5	No	No sampling		No sampling		No sampling
52				39.4	No	No sampling		No sampling		No sampling
53				39.38	No	No sampling		No sampling		No sampling
54				39.43	No	No sampling		No sampling		No sampling
55				39.56	No	No sampling		No sampling		No sampling
51			32	39.4	No	No sampling		No sampling		No sampling
52				39.35	No	No sampling		No sampling		No sampling
53				39.43	No	No sampling		No sampling		No sampling
54				39.48	No	No sampling		No sampling		No sampling
55				39.5	No	No sampling		No sampling		No sampling
51			33	39.7	No	No sampling		No sampling		No sampling
52				39.15	No	No sampling		No sampling		No sampling
53				39.1	No	No sampling		No sampling		No sampling
54				39.5	No	No sampling		No sampling		No sampling
55				39.45	No	No sampling		No sampling		No sampling
51			34	39.48	No	No Cq	-	Not tested		Not tested
52				39.2	No	No Cq	-	Not tested		Not tested
53				39.52	No	No Cq	-	Not tested		Not tested
54				39.43	No	No Cq	-	Not tested		Not tested
55				39.51	No	No Cq	-	Not tested		Not tested
"EDTA-blood" = EDTA stabilized blood
-' = below the limit for detection of ASFV DNA (Cq 42), which corresponds to 3.6 log10 genome copies/mL.
*Moderate to severe depression, anorexia, ataxia. Not including slight depression, loose stools or mild diarrhea

## Sheet: Group 2
Pig ID	Group	Treatment	Day	Rectal temperature (1oC)	Marked clinical signs*	Cq value EDTA-blood (FAM threshold 200)	Genome copy numbers in EDTA-blood (log10 genome copies/mL)	Cq value in nasal swab (FAM threshold 200)	Genome copy numbers in nasal swab (log10 genome copies/mL)	Cq value in oral swab (FAM threshold 200)	Genome copy numbers in oral swab (log10 genome copies/mL)
57	2	Oral (medium dose)	0 (before first feeding)	39.83	No	No Cq	-	No Cq	-	No Cq	-
58				39.77	No	No Cq	-	No Cq	-	No Cq	-
59				39.6	No	No Cq	-	No Cq	-	No Cq	-
60				41.63	No	No Cq	-	No Cq	-	No Cq	-
61				39.7	No	No Cq	-	No Cq	-	No Cq	-
62				39.96	No	No Cq	-	No Cq	-	No Cq	-
57			1	39.75	No	No sampling		No sampling		No sampling
58				39.79	No	No sampling		No sampling		No sampling
59				39.35	No	No sampling		No sampling		No sampling
60				39.77	No	No sampling		No sampling		No sampling
61				39.54	No	No sampling		No sampling		No sampling
62				39.78	No	No sampling		No sampling		No sampling
57			2	39.79	No	No sampling		No sampling		No sampling
58				39.7	No	No sampling		No sampling		No sampling
59				39.77	No	No sampling		No sampling		No sampling
60				39.38	No	No sampling		No sampling		No sampling
61				39.52	No	No sampling		No sampling		No sampling
62				39.73	No	No sampling		No sampling		No sampling
57			3	40.08	No	No sampling		No sampling		No sampling
58				39.77	No	No sampling		No sampling		No sampling
59				39.99	No	No sampling		No sampling		No sampling
60				40.16	No	No sampling		No sampling		No sampling
61				40.18	No	No sampling		No sampling		No sampling
62				40.08	No	No sampling		No sampling		No sampling
57			4	40.12	No	Not tested		No Cq	-	No Cq	-
58				39.88	No	Not tested		No Cq	-	No Cq	-
59				40.16	No	Not tested		No Cq	-	41.5	3.7
60				39.85	No	Not tested		No Cq	-	No Cq	-
61				40.58	No	Not tested		No Cq	-	No Cq	-
62				39.62	No	Not tested		No Cq	-	37.9	4.5
57			5	40.03	No	No sampling		No sampling		No sampling
58				39.09	No	No sampling		No sampling		No sampling
59				39.85	No	No sampling		No sampling		No sampling
60				40.1	No	No sampling		No sampling		No sampling
61				39.7	No	No sampling		No sampling		No sampling
62				39.8	No	No sampling		No sampling		No sampling
57			6	39.96	No	No sampling		No sampling		No sampling
58				39.77	No	No sampling		No sampling		No sampling
59				39.96	No	No sampling		No sampling		No sampling
60				39.88	No	No sampling		No sampling		No sampling
61				39.65	No	No sampling		No sampling		No sampling
62				39.8	No	No sampling		No sampling		No sampling
57			7	40.18	No	Not tested		No Cq	-	No Cq	-
58				39.72	No	Not tested		No Cq	-	No Cq	-
59				39.5	No	Not tested		No Cq	-	No Cq	-
60				39.85	No	Not tested		No Cq	-	No Cq	-
61				39.83	No	Not tested		39.5	4.2	No Cq	-
62				39.79	No	Not tested		No Cq	-	No Cq	-
57			8	40	No	No sampling		No sampling		No sampling
58				39.6	No	No sampling		No sampling		No sampling
59				39.58	No	No sampling		No sampling		No sampling
60				39.88	No	No sampling		No sampling		No sampling
61				39.33	No	No sampling		No sampling		No sampling
62				40.05	No	No sampling		No sampling		No sampling
57			9	40.12	No	No sampling		No sampling		No sampling
58				39.85	No	No sampling		No sampling		No sampling
59				40.18	No	No sampling		No sampling		No sampling
60				39.98	No	No sampling		No sampling		No sampling
61				39.7	No	No sampling		No sampling		No sampling
62				39.96	No	No sampling		No sampling		No sampling
57			10	40.37	No	No sampling		No sampling		No sampling
58				39.7	No	No sampling		No sampling		No sampling
59				39.75	No	No sampling		No sampling		No sampling
60				39.75	No	No sampling		No sampling		No sampling
61				39.79	No	No sampling		No sampling		No sampling
62				39.89	No	No sampling		No sampling		No sampling
57			11	39.73	No	Not tested		No Cq	-	No Cq	-
58				39.77	No	Not tested		No Cq	-	No Cq	-
59				39.73	No	Not tested		No Cq	-	No Cq	-
60				39.85	No	Not tested		No Cq	-	No Cq	-
61				39.36	No	Not tested		No Cq	-	No Cq	-
62				39.78	No	Not tested		No Cq	-	No Cq	-
57			12	40.1	No	No sampling		No sampling		No sampling
58				39.6	No	No sampling		No sampling		No sampling
59				40.16	No	No sampling		No sampling		No sampling
60				40.1	No	No sampling		No sampling		No sampling
61				39.85	No	No sampling		No sampling		No sampling
62				39.82	No	No sampling		No sampling		No sampling
57			13	39.95	No	No sampling		No sampling		No sampling
58				39.7	No	No sampling		No sampling		No sampling
59				39.85	No	No sampling		No sampling		No sampling
60				39.78	No	No sampling		No sampling		No sampling
61				39.72	No	No sampling		No sampling		No sampling
62				39.78	No	No sampling		No sampling		No sampling
57			14	40.03	No	No Cq	-	No Cq	-	No Cq	-
58				39.78	No	No Cq	-	No Cq	-	No Cq	-
59				40.18	No	No Cq	-	No Cq	-	No Cq	-
60				40.08	No	No Cq	-	No Cq	-	No Cq	-
61				39.75	No	No Cq	-	No Cq	-	No Cq	-
62				39.75	No	No Cq	-	No Cq	-	No Cq	-
57			15	39.88	No	No sampling		No sampling		No sampling
58				40.23	No	No sampling		No sampling		No sampling
59				39.79	No	No sampling		No sampling		No sampling
60				39.88	No	No sampling		No sampling		No sampling
61				39.75	No	No sampling		No sampling		No sampling
62				39.78	No	No sampling		No sampling		No sampling
57			16	40.12	No	No sampling		No sampling		No sampling
58				39.74	No	No sampling		No sampling		No sampling
59				39.96	No	No sampling		No sampling		No sampling
60				40.3	No	No sampling		No sampling		No sampling
61				39.79	No	No sampling		No sampling		No sampling
62				39.92	No	No sampling		No sampling		No sampling
57			17	40.3	No	No sampling		No sampling		No sampling
58				40.12	No	No sampling		No sampling		No sampling
59				39.65	No	No sampling		No sampling		No sampling
60				39.96	No	No sampling		No sampling		No sampling
61				40.05	No	No sampling		No sampling		No sampling
62				40.16	No	No sampling		No sampling		No sampling
57			18	40.2	No	Not tested		No Cq	-	No Cq	-
58				40	No	Not tested		No Cq	-	No Cq	-
59				40.12	No	Not tested		No Cq	-	No Cq	-
60				39.92	No	Not tested		No Cq	-	No Cq	-
61				40.44	No	Not tested		No Cq	-	No Cq	-
62				40.66	No	Not tested		No Cq	-	No Cq	-
57			19	39.79	No	No sampling		No sampling		No sampling
58				39.6	No	No sampling		No sampling		No sampling
59				39.65	No	No sampling		No sampling		No sampling
60				39.92	No	No sampling		No sampling		No sampling
61				39.43	No	No sampling		No sampling		No sampling
62				40.05	No	No sampling		No sampling		No sampling
57			20	40.3	No	No sampling		No sampling		No sampling
58				39.52	No	No sampling		No sampling		No sampling
59				39.8	No	No sampling		No sampling		No sampling
60				39.88	No	No sampling		No sampling		No sampling
61				39.78	No	No sampling		No sampling		No sampling
62				40.1	No	No sampling		No sampling		No sampling
57			21	40.05	No	No Cq	-	No Cq	-	No Cq	-
58				39.85	No	No Cq	-	No Cq	-	No Cq	-
59				39.94	No	No Cq	-	No Cq	-	No Cq	-
60				39.79	No	No Cq	-	No Cq	-	No Cq	-
61				39.7	No	No Cq	-	No Cq	-	No Cq	-
62				40.1	No	No Cq	-	No Cq	-	No Cq	-
57			22	39.94	No	No sampling		No sampling		No sampling
58				39.33	No	No sampling		No sampling		No sampling
59				39.83	No	No sampling		No sampling		No sampling
60				40	No	No sampling		No sampling		No sampling
61				39.8	No	No sampling		No sampling		No sampling
62				40.03	No	No sampling		No sampling		No sampling
57			23	39.9	No	No sampling		No sampling		No sampling
58				39.77	No	No sampling		No sampling		No sampling
59				39.9	No	No sampling		No sampling		No sampling
60				39.75	No	No sampling		No sampling		No sampling
61				39.65	No	No sampling		No sampling		No sampling
62				39.7	No	No sampling		No sampling		No sampling
57			24	39.74	No	No sampling		No sampling		No sampling
58				39.56	No	No sampling		No sampling		No sampling
59				39.79	No	No sampling		No sampling		No sampling
60				39.7	No	No sampling		No sampling		No sampling
61				39.73	No	No sampling		No sampling		No sampling
62				39.94	No	No sampling		No sampling		No sampling
57			25	39.9	No	No sampling		No sampling		No sampling
58				39.52	No	No sampling		No sampling		No sampling
59				39.56	No	No sampling		No sampling		No sampling
60				39.75	No	No sampling		No sampling		No sampling
61				39.52	No	No sampling		No sampling		No sampling
62				40.15	No	No sampling		No sampling		No sampling
57			26	39.85	No	No sampling		No sampling		No sampling
58				39.73	No	No sampling		No sampling		No sampling
59				39.92	No	No sampling		No sampling		No sampling
60				39.85	No	No sampling		No sampling		No sampling
61				39.77	No	No sampling		No sampling		No sampling
62				39.73	No	No sampling		No sampling		No sampling
57			27	39.48	No	No sampling		No sampling		No sampling
58				39.88	No	No sampling		No sampling		No sampling
59				39.43	No	No sampling		No sampling		No sampling
60				39.79	No	No sampling		No sampling		No sampling
61				39.7	No	No sampling		No sampling		No sampling
62				39.72	No	No sampling		No sampling		No sampling
57			28	39.85	No	No Cq	-	Not tested		Not tested
58				39.65	No	No Cq	-	Not tested		Not tested
59				39.62	No	No Cq	-	Not tested		Not tested
60				39.6	No	No Cq	-	Not tested		Not tested
61				40.12	No	No Cq	-	Not tested		Not tested
62				39.99	No	No Cq	-	Not tested		Not tested
57			29	39.58	No	No sampling		No sampling		No sampling
58				39.6	No	No sampling		No sampling		No sampling
59				39.7	No	No sampling		No sampling		No sampling
60				39.54	No	No sampling		No sampling		No sampling
61				39.58	No	No sampling		No sampling		No sampling
62				39.43	No	No sampling		No sampling		No sampling
57			30	39.74	No	No sampling		No sampling		No sampling
58				39.4	No	No sampling		No sampling		No sampling
59				39.5	No	No sampling		No sampling		No sampling
60				39.86	No	No sampling		No sampling		No sampling
61				39.52	No	No sampling		No sampling		No sampling
62				39.54	No	No sampling		No sampling		No sampling
57			31	39.5	No	No sampling		No sampling		No sampling
58				39.33	No	No sampling		No sampling		No sampling
59				39.35	No	No sampling		No sampling		No sampling
60				39.43	No	No sampling		No sampling		No sampling
61				39.28	No	No sampling		No sampling		No sampling
62				39.83	No	No sampling		No sampling		No sampling
57			32	39.72	No	No sampling		No sampling		No sampling
58				39.52	No	No sampling		No sampling		No sampling
59				39.58	No	No sampling		No sampling		No sampling
60				39.5	No	No sampling		No sampling		No sampling
61				39.52	No	No sampling		No sampling		No sampling
62				39.12	No	No sampling		No sampling		No sampling
57			33	39.58	No	No sampling		No sampling		No sampling
58				39.65	No	No sampling		No sampling		No sampling
59				39.73	No	No sampling		No sampling		No sampling
60				39.43	No	No sampling		No sampling		No sampling
61				39.38	No	No sampling		No sampling		No sampling
62				39.78	No	No sampling		No sampling		No sampling
57			34	39.58	No	No Cq	-	Not tested		Not tested
58				39.2	No	No Cq	-	Not tested		Not tested
59				39.52	No	No Cq	-	Not tested		Not tested
60				39.74	No	No Cq	-	Not tested		Not tested
61				39.19	No	No Cq	-	Not tested		Not tested
62				39.75	No	No Cq	-	Not tested		Not tested
"EDTA-blood" = EDTA stabilized blood
-' = below the limit for detection of ASFV DNA (Cq 42), which corresponds to 3.6 log10 genome copies/mL.
*Moderate to severe depression, anorexia, ataxia. Not including slight depression, loose stools or mild diarrhea

## Sheet: Group 3
Pig ID	Group	Treatment	Day	Rectal temperature (1oC)	Marked clinical signs*	Cq value EDTA-blood (FAM threshold 200)	Genome copy numbers in EDTA-blood (log10 genome copies/mL)	Cq value in nasal swab (FAM threshold 200)	Genome copy numbers in nasal swab (log10 genome copies/mL)	Cq value in oral swab (FAM threshold 200)	Genome copy numbers in oral swab (log10 genome copies/mL)
63	3	Oral (high dose)	0 (before first feeding)	39.65	No	No Cq	-	No Cq	-	No Cq	-
64				39.93	No	No Cq	-	No Cq	-	No Cq	-
65				39.67	No	No Cq	-	No Cq	-	No Cq	-
66				40.21	No	No Cq	-	No Cq	-	No Cq	-
67				39.86	No	No Cq	-	No Cq	-	No Cq	-
68				39.61	No	No Cq	-	No Cq	-	No Cq	-
63			1	39.35	No	No sampling		No sampling		No sampling
64				39.82	No	No sampling		No sampling		No sampling
65				39.71	No	No sampling		No sampling		No sampling
66				39.51	No	No sampling		No sampling		No sampling
67				39.63	No	No sampling		No sampling		No sampling
68				39.35	No	No sampling		No sampling		No sampling
63			2	39.75	No	No sampling		No sampling		No sampling
64				39.42	No	No sampling		No sampling		No sampling
65				39.74	No	No sampling		No sampling		No sampling
66				39.59	No	No sampling		No sampling		No sampling
67				39.48	No	No sampling		No sampling		No sampling
68				39.45	No	No sampling		No sampling		No sampling
63			3	39.27	No	No sampling		No sampling		No sampling
64				39.59	No	No sampling		No sampling		No sampling
65				39.69	No	No sampling		No sampling		No sampling
66				39.53	No	No sampling		No sampling		No sampling
67				39.55	No	No sampling		No sampling		No sampling
68				39.27	No	No sampling		No sampling		No sampling
63			4	39.81	No	24.3	7.8	No Cq	-	37.8	4.6
64				41.15	No	23.2	8.0	No Cq	-	39.2	4.2
65				39.65	No	No Cq	-	No Cq	-	No Cq	-
66				39.67	No	No Cq	-	No Cq	-	No Cq	-
67				39.31	No	No Cq	-	No Cq	-	No Cq	-
68				39.61	No	No Cq	-	No Cq	-	No Cq	-
63			5	41.26	No	No sampling		No sampling		No sampling
64				41.88	No	No sampling		No sampling		No sampling
65				39.72	No	No sampling		No sampling		No sampling
66				40.18	No	No sampling		No sampling		No sampling
67				39.65	No	No sampling		No sampling		No sampling
68				39.76	No	No sampling		No sampling		No sampling
63			6	41.48	Yes	No sampling		No sampling		No sampling
64				41.26	Yes	No sampling		No sampling		No sampling
65				39.9	No	No sampling		No sampling		No sampling
66				39.82	No	No sampling		No sampling		No sampling
67				39.9	No	No sampling		No sampling		No sampling
68				39.88	No	No sampling		No sampling		No sampling
63			7	41.44	Yes	17.3	9.4	22.3	8.2	28.8	6.7
64				39.05	Yes	17.8	9.3	22.1	8.3	31.4	6.1
65				40.4	No	No Cq	-	40.9	3.8	34.7	5.3
66				40.26	No	No Cq	-	38.2	4.5	35.1	5.2
67				39.72	No	No Cq	-	39.4	4.2	34.0	5.5
68				39.42	No	No Cq	-	40.8	3.9	37.4	4.7
65			8	39.72	No	No sampling		No sampling		No sampling
66				40.09	No	No sampling		No sampling		No sampling
67				39.58	No	No sampling		No sampling		No sampling
68				39.67	No	No sampling		No sampling		No sampling
65			9	39.76	No	No sampling		No sampling		No sampling
66				40.24	No	No sampling		No sampling		No sampling
67				40.02	No	No sampling		No sampling		No sampling
68				39.4	No	No sampling		No sampling		No sampling
65			10	39.74	No	No sampling		No sampling		No sampling
66				41.6	No	No sampling		No sampling		No sampling
67				40	No	No sampling		No sampling		No sampling
68				39.4	No	No sampling		No sampling		No sampling
65			11	40.08	No	No Cq	-	40.4	4.0	35.3	5.2
66				42	Yes	18.8	9.1	25.9	7.4	34.3	5.4
67				40	No	No Cq	-	No Cq	-	35.8	5.0
68				39.69	No	No Cq	-	No Cq	-	39.4	4.2
65			12	39.74	No	No sampling		No sampling		No sampling
67				39.94	No	No sampling		No sampling		No sampling
68				39.82	No	No sampling		No sampling		No sampling
65			13	40	No	No sampling		No sampling		No sampling
67				40.28	No	No sampling		No sampling		No sampling
68				39.73	No	No sampling		No sampling		No sampling
65			14	40.05	No	No Cq	-	No Cq	-	No Cq	-
67				39.94	No	No Cq	-	No Cq	-	No Cq	-
68				39.62	No	No Cq	-	No Cq	-	No Cq	-
65			15	39.78	No	No sampling		No sampling		No sampling
67				39.8	No	No sampling		No sampling		No sampling
68				39.38	No	No sampling		No sampling		No sampling
65			16	39.76	No	No sampling		No sampling		No sampling
67				39.65	No	No sampling		No sampling		No sampling
68				39.62	No	No sampling		No sampling		No sampling
65			17	39.9	No	No sampling		No sampling		No sampling
67				39.95	No	No sampling		No sampling		No sampling
68				39.44	No	No sampling		No sampling		No sampling
65			18	39.94	No	Not tested		No Cq	-	No Cq	-
67				39.9	No	Not tested		No Cq	-	39.9	4.1
68				39.76	No	Not tested		No Cq	-	No Cq	-
65			19	39.64	No	No sampling		No sampling		No sampling
67				39.65	No	No sampling		No sampling		No sampling
68				39.64	No	No sampling		No sampling		No sampling
65			20	39.58	No	No sampling		No sampling		No sampling
67				39.53	No	No sampling		No sampling		No sampling
68				39.87	No	No sampling		No sampling		No sampling
65			21	39.8	No	No Cq	-	No Cq	-	No Cq	-
67				39.58	No	No Cq	-	No Cq	-	No Cq	-
68				39.38	No	No Cq	-	No Cq	-	No Cq	-
65			22	39.62	No	No sampling		No sampling		No sampling
67				39.6	No	No sampling		No sampling		No sampling
68				39.53	No	No sampling		No sampling		No sampling
65			23	39.7	No	No sampling		No sampling		No sampling
67				39.8	No	No sampling		No sampling		No sampling
68				39.53	No	No sampling		No sampling		No sampling
65			24	39.78	No	No sampling		No sampling		No sampling
67				39.68	No	No sampling		No sampling		No sampling
68				39.69	No	No sampling		No sampling		No sampling
65			25	39.78	No	No sampling		No sampling		No sampling
67				39.67	No	No sampling		No sampling		No sampling
68				39.72	No	No sampling		No sampling		No sampling
65			26	39.6	No	No sampling		No sampling		No sampling
67				39.7	No	No sampling		No sampling		No sampling
68				39.34	No	No sampling		No sampling		No sampling
65			27	39.65	No	No sampling		No sampling		No sampling
67				39.74	No	No sampling		No sampling		No sampling
68				39.38	No	No sampling		No sampling		No sampling
65			28	39.46	No	No Cq	-	Not tested		Not tested
67				39.08	No	No Cq	-	Not tested		Not tested
68				38.9	No	No Cq	-	Not tested		Not tested
65			29	39.46	No	No sampling		No sampling		No sampling
67				39.38	No	No sampling		No sampling		No sampling
68				39.6	No	No sampling		No sampling		No sampling
65			30	39.5	No	No sampling		No sampling		No sampling
67				39.53	No	No sampling		No sampling		No sampling
68				39.22	No	No sampling		No sampling		No sampling
65			31	39.6	No	No sampling		No sampling		No sampling
67				39.42	No	No sampling		No sampling		No sampling
68				39.38	No	No sampling		No sampling		No sampling
65			32	39.46	No	No sampling		No sampling		No sampling
67				39.38	No	No sampling		No sampling		No sampling
68				39.16	No	No sampling		No sampling		No sampling
65			33	39.65	No	No sampling		No sampling		No sampling
67				39.26	No	No sampling		No sampling		No sampling
68				39.22	No	No sampling		No sampling		No sampling
65			34	39.64	No	No Cq	-	Not tested		Not tested
67				39.48	No	No Cq	-	Not tested		Not tested
68				39.55	No	No Cq	-	Not tested		Not tested
"EDTA-blood" = EDTA stabilized blood
-' = below the limit for detection of ASFV DNA (Cq 42), which corresponds to 3.6 log10 genome copies/mL.
*Moderate to severe depression, anorexia, ataxia. Not including slight depression, loose stools or mild diarrhea

## Sheet: Group 4
Pig ID	Group	Treatment	Day	Rectal temperature (1oC)	Marked clinical signs*	Cq value EDTA-blood (FAM threshold 200)	Genome copy numbers in EDTA-blood (log10 genome copies/mL)	Cq value in nasal swab (FAM threshold 200)	Genome copy numbers in nasal swab (log10 genome copies/mL)	Cq value in oral swab (FAM threshold 200)	Genome copy numbers in oral swab (log10 genome copies/mL)
69	4	Intranasal (low dose)	0 (before inoculation)	39.93	No	No Cq	-	No Cq	-	No Cq	-
70				39.87	No	No Cq	-	No Cq	-	No Cq	-
71				39.65	No	No Cq	-	No Cq	-	No Cq	-
72				39.97	No	No Cq	-	No Cq	-	No Cq	-
73				39.79	No	No Cq	-	No Cq	-	No Cq	-
74				39.89	No	No Cq	-	No Cq	-	No Cq	-
69			1	39.71	No	No sampling		No sampling		No sampling
70				39.71	No	No sampling		No sampling		No sampling
71				39.53	No	No sampling		No sampling		No sampling
72				39.77	No	No sampling		No sampling		No sampling
73				39.61	No	No sampling		No sampling		No sampling
74				39.63	No	No sampling		No sampling		No sampling
69			2	39.51	No	No sampling		No sampling		No sampling
70				39.53	No	No sampling		No sampling		No sampling
71				39.42	No	No sampling		No sampling		No sampling
72				39.31	No	No sampling		No sampling		No sampling
73				39.77	No	No sampling		No sampling		No sampling
74				39.72	No	No sampling		No sampling		No sampling
69			3	39.67	No	No sampling		No sampling		No sampling
70				40.21	No	No sampling		No sampling		No sampling
71				39.71	No	No sampling		No sampling		No sampling
72				40.25	No	No sampling		No sampling		No sampling
73				40	No	No sampling		No sampling		No sampling
74				40.3	No	No sampling		No sampling		No sampling
69			4	39.74	No	35.95	5.0	No Cq	-	No Cq	-
70				40.82	No	28.89	6.7	38.3	4.4	40.7	3.9
71				39.64	No	34.69	5.3	No Cq	-	40.4	4
72				41.53	No	19.73	8.8	34.6	5.3	40.2	4
73				41.15	No	24.47	7.7	No Cq	-	No Cq	-
74				40.35	No	25.71	7.4	36.8	4.8	34.2	5.4
69			5	41.31	No	No sampling		No sampling		No sampling
70				41.57	No	No sampling		No sampling		No sampling
71				40.94	No	No sampling		No sampling		No sampling
72				41.25	No	No sampling		No sampling		No sampling
73				41.6	No	No sampling		No sampling		No sampling
74				41.4	No	No sampling		No sampling		No sampling
69			6	41.54	Yes	No sampling		No sampling		No sampling
70				41.68	Yes	No sampling		No sampling		No sampling
71				41.62	Yes	No sampling		No sampling		No sampling
72				Found dead	Found dead	18.7	9.1	24.1	7.8	32.6	5.8
73				41.5	Yes	No sampling		No sampling		No sampling
74				41.2	Yes	No sampling		No sampling		No sampling
69			7	>42	Yes	19.9	8.8	26.3	7.3	33.3	5.6
70				41.82	Yes	20.2	8.7	23	8.1	32.8	5.7
71				41.22	Yes	19.7	8.8	26.3	7.3	33.8	5.5
73				42	Yes	18.9	9.0	21.4	8.5	30.2	6.4
74				Found dead	Found dead	No blood sampling		24.3	7.8	36.9	4.8
"EDTA-blood" = EDTA stabilized blood
-' = below the limit for detection of ASFV DNA (Cq 42), which corresponds to 3.6 log10 genome copies/mL.
*Moderate to severe depression, anorexia, ataxia. Not including slight depression, loose stools or mild diarrhea
